# Supplementary material for: Maintenance of Flap Endonucleases for Long-Patch Base Excision DNA Repair in Mouse Muscle and Neuronal Cells Differentiated In Vitro
Source: Int J Mol Sci. 2023 Aug 12;24(16):12715. doi: 10.3390/ijms241612715 (PMC10454756; doi:10.3390/ijms241612715)
Supplement: Supplementary file 1 [file ijms-24-12715-s001.zip]

Archive with 1 entries (1 files):
- ijms-2430461-supplementary.pdf
